# Supplementary material for: Spatial Methods for Inferring Extremes in Dengue Outbreak Risk in Singapore
Source: Viruses. 2022 Nov 4;14(11):2450. doi: 10.3390/v14112450 (PMC9695662; doi:10.3390/v14112450)
Supplement: Supplementary file 1 [file viruses-14-02450-s001.zip]

Archive with 1 entries (1 files):
- viruses-1922961-supplementary.pdf
